# Supplementary material for: Living with the Memories—Parents’ Experiences of Their Newborn Child Undergoing Heart Surgery Abroad: A Qualitative Study
Source: Int J Environ Res Public Health. 2020 Nov 28;17(23):8840. doi: 10.3390/ijerph17238840 (PMC7730968; doi:10.3390/ijerph17238840)
Supplement: Supplementary file 1 [file ijerph-17-08840-s001.zip]

Archive with 2 entries (2 files):
- Supporting File 2- table S2.docx
- Supporting File 1- table S1.docx
